# Supplementary material for: Evaluation of an ASFV RNA Helicase Gene A859L for Virus Replication and Swine Virulence
Source: Viruses. 2021 Dec 21;14(1):10. doi: 10.3390/v14010010 (PMC8777736; doi:10.3390/v14010010)
Supplement: Supplementary file 1 [file viruses-14-00010-s001.zip]

Archive with 1 entries (1 files):
- viruses-1500788-supplementary.pdf
